# Supplementary material for: A Scoping Review on Quality Physical Education Programmes and Their Outcomes on Primary-Level Pupils
Source: Int J Environ Res Public Health. 2023 Feb 17;20(4):3575. doi: 10.3390/ijerph20043575 (PMC9965463; doi:10.3390/ijerph20043575)
Supplement: Supplementary file 1 [file ijerph-20-03575-s001.zip]

Archive with 1 entries (1 files):
- ijerph-2134308-supplementary.pdf
